# Supplementary material for: RPLP1, a Crucial Ribosomal Protein for Embryonic Development of the Nervous System
Source: PLoS One. 2014 Jun 24;9(6):e99956. doi: 10.1371/journal.pone.0099956 (PMC4069005; doi:10.1371/journal.pone.0099956)
Supplement: Table S2 — Dysregulated proteins identified in Rplp1i Δ pMEFs by two-dimensional gel electrophoresis and classification according to gene ontology (www.geneontology.org) in the different biological processes in which they are involved. Green indicates protein involvement in a biological process and red indicates non-involvement. (XLSX) [file pone.0099956.s005.xlsx]

## Sheet: Hoja1
Involvement of de-regulated genes in biological processes. Green = involved, red = not involved
	Fold change	Translation	Protein folding	UPR	Protein transport	Gene expression	Metabolism	Redox regulation	Cell death	Cell cycle	Signal transduction
Rap1b	-3.62925	0	0	0	0	0	0	0	0	1	1
Tagln	-2.8481	0	0	0	0	0	0	0	0	0	0
Rab6a	-2.54771	0	0	0	1	0	0	0	0	0	1
Ftl1	-2.35585	0	0	0	0	0	?	?	0	0	0
Hspa9	2.25399	0	1	0	1	0	0	0	0	0	0
Hspa5	2.33333	0	1	1	0	0	0	0	1	0	1
Vcl	2.64425	0	0	0	1	0	0	0	0	0	0
Aars	2.73345	1	1	1	0	0	0	0	1	0	1
Aco2	2.75794	0	0	0	0	0	1	0	0	0	0
Eef2	3.11504	1	0	0	0	0	0	0	0	0	1
Mthfd1	3.19616	0	0	0	0	0	1	1	0	0	0
Pdcd6ip	3.29303	0	0	0	1	0	0	0	1	1	0
Snd1	3.43552	0	0	0	0	1	0	0	0	0	0
Hspa4	3.84149	0	1	1	1	1	0	0	1	0	1
